# Supplementary material for: MRI-Based Radiomics Combined with Deep Learning for Distinguishing IDH-Mutant WHO Grade 4 Astrocytomas from IDH-Wild-Type Glioblastomas
Source: Cancers (Basel). 2023 Feb 2;15(3):951. doi: 10.3390/cancers15030951 (PMC9913426; doi:10.3390/cancers15030951)
Supplement: Supplementary file 1 [file cancers-15-00951-s001.zip]

Archive with 1 entries (1 files):
- cancers-2087681-supplementary.pdf
